# Supplementary material for: Circulation of a Unique Klebsiella pneumoniae Clone, ST147 NDM-1/OXA-48, in Two Diverse Hospitals in Calabria (Italy)
Source: Antibiotics (Basel). 2025 Jan 26;14(2):128. doi: 10.3390/antibiotics14020128 (PMC11851497; doi:10.3390/antibiotics14020128)
Supplement: Supplementary file 1 [file antibiotics-14-00128-s001.zip]

Archive with 1 entries (1 files):
- antibiotics-3387050-supplementary.pdf
